# Supplementary material for: Electrospun Gelatin Scaffolds with Incorporated Antibiotics for Skin Wound Healing
Source: Pharmaceuticals (Basel). 2024 Jun 28;17(7):851. doi: 10.3390/ph17070851 (PMC11280474; doi:10.3390/ph17070851)
Supplement: Supplementary file 1 [file pharmaceuticals-17-00851-s001.zip]

Archive with 1 entries (1 files):
- pharmaceuticals-3044691-supplementary.pdf
